# Supplementary material for: Basigin links altered skeletal stem cell lineage dynamics with glucocorticoid-induced bone loss and impaired angiogenesis
Source: Nat Commun. 2025 Aug 15;16:7606. doi: 10.1038/s41467-025-62881-w (PMC12356905; doi:10.1038/s41467-025-62881-w)
Supplement: Supplementary file 4 — Source Data [file 41467_2025_62881_MOESM4_ESM.xlsx]

## Sheet: Figure 1
1b							1c
Load (N)							BV/TV (% of day-0)
Placebo 28	GC 28	Placebo 56	GC 56	GC removal	GC+PTH		Placebo 28	GC 28	Placebo 56	GC 56	GC removal	GC+PTH
12.6797	15.7045	22.9188	16.4397	14.118	25.0891		123.396	59.1137	88.7861	47.6731	59.9176	98.666
13.5592	15.8202	20.6656	18.1927	15.55	18.7909		91.734	29.7507	127.082	43.2062	19.6633	112.921
16.1299	9.65839	20.7547	13.052	12.1329	15.2714		84.7263	74.5645	111.033	80.3129	69.59	106.209
20.8648	13.4	16.4027	15.4968	15.842	22.2298		117.604	73.3118	101.323	83.4527	32.1844	113.014
17.1845	15.3264	20.0365	15.7585	13.7744	19.6993		144.773	40.0155	127.331	43.5611	127.592	98.405
13.6249	11.7754	22.29	19.5217	19.3872	17.7969		142.463	49.4831	120.084	86.5024	44.4185	69.6252
20.8648	13.4019	23.7198		16.3924	24.8696		81.6296	47.1485	130.706		29.504	106.374
15.9998		22.3886		17.5437	19.581		128.362		120.656		60.8324	153.895
					19.3462							91.0306
Two-tailed student t-test vs placebo							Two-tailed student t-test vs placebo
pvalue	0.0769	pvalue	0.0023	0.0003	0.5454		pvalue	0.0001	pvalue	0.0002	0.0004	Unpaired t test

## Sheet: Figure 2
2a							2b										2b							2f
SSCs (% of non-hematopoietic cells)							Osteo (% of placebo)					Chondro (% of placebo)					Endothelial cells (% of placebo)							[% of blood vessel area]					Sinusoid lumen area [arbitrary units]
Placebo 28	GC 28	Placebo 56	GC 56	GC removal	GC+PTH		Placebo 56	GC 56	GC removal	GC+PTH		Placebo 56	GC 56	GC removal	GC+PTH		Placebo 28	GC 28	Placebo 56	GC 56	GC removal	GC+PTH		Placebo 56	GC 56	GC removal	GC+PTH		Placebo 56	GC 56	GC removal	GC+PTH
0.77	0.25	0.24	0.35	0.3	0.18		99.9116	63.8213	58.6466	103.096		99.1736	71.281	86.7769	130.165		11.2	6.88	3.2	5.8	8.96	2.07		2.36681	8.28026	3.8619	1.48148		56	352.111	73	68.4167
0.38	0.15	0.11	0.8	0.79	0.16		96.8598	57.9832	59.5754	105.352		94.2149	79.3388	84.9174	139.463		10.3	6.53	1.59	8.52	6.71	2.88		3.65669	7.34494	3.26372	2.13301		39.75	273	59.9	69.1667
0.36	0.22	0.24	0.31	0.69	0.31		103.229	61.0349	60.1061	100.044		106.612	74.3182	90.062	125.826		12	8.78	2.96	5.6	7.8	3.57		2.67208	3.68297	3.89757	3.34207		52.8889	315.778	64.8182	61.75
0.13	0.13	0.18		0.58	0.12												9.39		2.31		5.84	2.98		3.65611	4.69959	3.88607	2.90112		44.5455	275.364	58.0833	48.3333
0.25	0.22	0.16		0.48	0.14														3.3		5.02	2.8
0.34	0.17			0.74	0.13																6.68
0.67	0.21
0.56
Two-tailed student t-test vs placebo							Two-tailed student t-test vs placebo					Two-tailed student t-test vs placebo					Two-tailed student t-test vs placebo							Two-tailed student t-test vs placebo					Two-tailed student t-test vs placebo
pvalue	0.0132	pvalue	0.0454	0.001	0.7519		pvalue	<0.0001	<0.0001	0.3031		pvalue	0.0043	0.0309	0.0041		pvalue	0.0133	pvalue	0.0027	0.0002	0.6511		pvalue	0.0422	0.1331	0.2843		pvalue	<0.0001	0.0204	0.0671

## Sheet: Figure 4
4c												4d			4e			4f			4g			4h			4j			4k			4l
Meshes (#)			Segment Length (a.u.)			Tubes (#)			Nodes (#)			Meshes (% of ctrl)			ROS rel. to Control (%)			CFU-F (% of ctrl)			Osteo AR (% of ctrl)			Chondro AB (% of ctrl)			BSG+ cells (%)			BV/TV (%)			TRAP+ area (% of Ctrl)
Ctrl	BsgOE		Ctrl	BsgOE		Ctrl	BsgOE		Ctrl	BsgOE		Ctrl	BsgOE		Ctrl	BsgOE		Ctrl	BsgOE		Ctrl	BsgOE		Ctrl	BsgOE		Ctrl	BsgOE		Ctrl	BsgOE		Ctrl	BsgOE
10.6667	4.66667		6208	4574.33		64.3333	52		204	217		77.3364	53.7383		127.255	228.981		101.087	133.696		100.11	90.8891		67.7922	52.2078		2.331	14.575		43.8155	32.3451		58.6394	45.808
8.33333	7.33333		5077.33	4780.33		62.6667	50.6667		237.333	182.333		122.664	86.5654		72.7454	202.775		107.609	143.478		93.8529	85.2909		130.519	25.7143		3.146	12.341		34.0242	27.3462		124.312	31.7182
9	4.33333		5147	1713		54	32.3333		198	142		138.008	70.6872		96.7668	109.614		91.3043	110.87		106.037	86.9374		101.688	40.9091		4.517	16.242		37.9512	25.1473		117.049	41.5787
13	4.33333		7229.67	4404		74.3333	43		233.333	168		61.9916	71.108		103.233	159.044		96.7742	140.323					112.853	68.6451					39.23	29.32		76.0972	7.95934
7.66667	3.66667		6684.67	3762.33		66.3333	30.6667		231	117.667		97.9132	56.6476		104.887	122.671		101.613	145.161					132.869	112.73					42.46	32.36		93.5036	56.7568
10.3333	4.66667		5043	5181.33		58	43.3333		215.667	162		102.087	61.7974		95.1132	118.064		101.613	130.645					54.2775	27.016					37.56	34.33		130.399	20.4562
Two-tailed student t-test vs ctrl			Two-tailed student t-test vs ctrl			Two-tailed student t-test vs ctrl			Two-tailed student t-test vs ctrl			Two-tailed student t-test vs ctrl			Two-tailed student t-test vs ctrl			Two-tailed student t-test vs ctrl			Two-tailed student t-test vs ctrl			Two-tailed student t-test vs ctrl			Two-tailed student t-test vs ctrl			Two-tailed student t-test vs ctrl			Two-tailed student t-test vs ctrl
pvalue	0.0004		pvalue	0.0168		pvalue	0.001		pvalue	0.0051		pvalue	0.0235		pvalue	0.0242		pvalue	0.0001		pvalue	0.0342		pvalue	0.0367		pvalue	0.001		pvalue	0.0012		pvalue	0.0007

## Sheet: Figure 5
5a										5b				5c
Mesh area (a.u.)					# segments (% of Ctrl)					Healing rel. to Control (%)				Osteo AR (% of Ctrl)
Ctrl	Ctrl+aBsg	Bsg-OE	Bsg-OE+aBsg		Ctrl	Ctrl+aBsg	Bsg-OE	Bsg-OE+aBsg		Ctrl+aBsg	Bsg-OE	Bsg-OE+aBsg		Ctrl	Ctrl PTH	Ctrl aBsg	BsgOE	BsgOE + PTH	BsgOE + aBsg
98.5159	74.3546	27.3081	145.29		116.084	92.3077	47.5525	62.9371		112.871	0	97.4956		107.259	123.077	100.325	75.4063	130.661	132.394
101.484	74.5034	24.4886	100.833		83.9161	93.7063	46.1538	64.3357		83.6925	59.5807	168.783		92.7411	129.577	132.178	82.9903	133.044	131.528
120.551	47.2609	18.8776	22.2061		86.2543	98.6254	77.6632	86.2543		78.1013	60.9785	137.158		100.3	94.2943	108.108	48.6487	72.6727	110.51
79.4487	52.1656	18.6372	23.0594		113.746	114.777	81.0997	84.8797		253.321	72.9851	177.202		99.6997	100.901	105.105	67.8679	90.0901	124.925
74.8188	97.8046	31.3297	139.437		93.3333	80	60.5018	80.5735		161.082	108.806	200.933		101.52	137.595	205.856	42.7805	140.545	200.357
125.181	133.583	34.7854	48.426		106.667	94.3369	71.6846	88.6021		193.769	29.3284	332.687		90.2548	111.846	185.74	53.9115	158.784	196.066
											53.7383			108.225	141.886	192.982	73.223	171.658	192.982
											86.5654			104.701	88.6344	125.766	56.4118	93.8114	106.576
											70.6872			100.149	89.3484	117.644	47.4859	107.468	105.951
one-way ANOVA with Fisher-LSD test					one-way ANOVA with Fisher-LSD test						71.108			95.1503	116.215	113.716	35.9714	114.966	100.238
pvalue	Ctrl vs. Ctrl+aBsg	0.3203			pvalue	Ctrl vs. Ctrl+aBsg	0.5681				56.6476
pvalue	Ctrl vs. Bsg-OE	0.0012			pvalue	Ctrl vs. Bsg-OE	0.0001				61.7974			one-way ANOVA with Fisher-LSD test
pvalue	Ctrl vs. Bsg-OE+aBsg	0.3187			pvalue	Ctrl vs. Bsg-OE+aBsg	0.0083							pvalue	Ctrl vs. Ctrl PTH	0.3008
pvalue	Ctrl+aBsg vs. Bsg-OE	0.0125			pvalue	Ctrl+aBsg vs. Bsg-OE	0.0005			Wilcoxon Signed Rank Test (p value)				pvalue	Ctrl vs. Ctrl aBsg	0.0037
pvalue	Ctrl+aBsg vs. Bsg-OE+aBsg	0.9972			pvalue	Ctrl+aBsg vs. Bsg-OE+aBsg	0.0293			0.3125	0.001	0.0625		pvalue	Ctrl vs. BsgOE	0.002
pvalue	Bsg-OE vs. Bsg-OE+aBsg	0.0126			pvalue	Bsg-OE vs. Bsg-OE+aBsg	0.0816							pvalue	Ctrl vs. BsgOE PTH	0.0999
														pvalue	Ctrl vs. BsgOE aBsg	0.0027
														pvalue	Ctrl PTH vs. Ctrl aBsg	0.0517
														pvalue	Ctrl PTH vs. BsgOE	<0.0001
														pvalue	Ctrl PTH vs. BsgOE PTH	0.5319
														pvalue	Ctrl PTH vs. BsgOE aBsg	0.0404
														pvalue	Ctrl aBsg vs. BsgOE	<0.0001
														pvalue	Ctrl aBsg vs. BsgOE PTH	0.1792
														pvalue	Ctrl aBsg vs. BsgOE aBsg	0.9124
														pvalue	BsgOE vs. BsgOE PTH	<0.0001
														pvalue	BsgOE vs. BsgOE aBsg	<0.0001
														pvalue	BsgOE PTH vs. BsgOE aBsg	0.147

## Sheet: Figure 6
6b					6c					6d					6f					6g					6h					6i					6k			6l									6m
% BSG+ cells					% BV/TV					% OCs/Bone surface					% alive SSCs					SSC osteogenesis					Lymphoid to myeloid ratio					CMP (% of Linlow)					% BSG+ cells			BV/TV (%)			Tb.N. (1/mm)			Tb.Sp. (mm)			N.Oc/BS (1/mm)
Ctrl	GC	GC+PTH	GC+aBsg		Ctrl	GC	GC+PTH	GC+aBsg		Ctrl	GC	GC+PTH	GC+aBsg		Ctrl	GC	GC+PTH	GC+aBsg		Ctrl	GC	GC+PTH	GC+aBsg		Ctrl	GC	GC+PTH	GC+aBsg		Ctrl	GC	GC+PTH	GC+aBsg		Ctrl	cKO		Ctrl	cKO		Ctrl	cKO		Ctrl	cKO		Ctrl	cKO
4.6	20.14	6.5	8.22		13.395	8.9	19.865	26.635		14.39	24.46	14.26	19.33		0.28	0.3	0.11	0.16		0.633	0.049	0.07	0.85		5.664	1.10659	2.3494	4.64667		0.9	1.19	1.48	0.72		31.52	11.63		9.4204	28.637		1.144	3.135		0.33485	0.20115		7.34488	6.29224
4.89	16.56	14.8	11.89		18.92	9.85	17.48	13.79		11.61	36.43	9.41	19.87		0.38	0.16	0.24	0.3		0.652	0.042	0.043	0.661		5.20455	1.55263	3.38889	3.26471		0.76	0.96	1.7	0.83					14.586	19.647		1.4522	2.4681		0.35132	0.22884		7.24426	5.99824
3.63	12.42	4.17	5.43		16.19	7.38	10.825	23.985		14.16	27.78	9.49	11.58		0.26	0.055	0.088	0.15		0.49	0.044	0.043	0.648		4.31056	4.35802	4.34356	5.20144		0.82	0.91	1.05	0.68		27.57	22.77		13.716	25.265		1.4647	2.4387		0.34221	0.25268		6.46222	5.62249
					11.15	8.72	11.6	12.25							0.25	0.045	0.057	0.36							5.80469	1.57597	2.81116	3.21717		0.98	2.17	1.03	0.92
					17.35	7.515	14.5	11.87							0.24	0.052	0.099	0.13							6.3	1.59813	2.34071	4.35928		1.07	0.9	0.87	0.85		27.81	20.7
one-way ANOVA with Fisher-LSD test					one-way ANOVA with Fisher-LSD test					one-way ANOVA with Fisher-LSD test					one-way ANOVA with Fisher-LSD test					one-way ANOVA with Fisher-LSD test					one-way ANOVA with Fisher-LSD test					one-way ANOVA with Fisher-LSD test
pvalue	Ctrl vs. GC	0.0046			pvalue	Ctrl vs. GC	0.0224			pvalue	Ctrl vs. GC	0.0015			pvalue	Ctrl vs. GC	0.0112			pvalue	Ctrl vs. GC	<0.0001			pvalue	Ctrl vs. GC	<0.0001			pvalue	Ctrl vs. GC	0.146			Two-tailed student t-test vs ctrl			Two-tailed student t-test vs ctrl			Two-tailed student t-test vs ctrl			Two-tailed student t-test vs ctrl			Two-tailed student t-test vs ctrl
pvalue	Ctrl vs. GC+PTH	0.2187			pvalue	Ctrl vs. GC+PTH	0.8443			pvalue	Ctrl vs. GC+PTH	0.5132			pvalue	Ctrl vs. GC+PTH	0.0098			pvalue	Ctrl vs. GC+PTH	<0.0001			pvalue	Ctrl vs. GC+PTH	0.0012			pvalue	Ctrl vs. GC+PTH	0.146			pvalue	0.044		pvalue	0.0177		pvalue	0.0061		pvalue	0.0018		pvalue	0.0369
pvalue	Ctrl vs. GC+aBsg	0.2164			pvalue	Ctrl vs. GC+aBsg	0.4127			pvalue	Ctrl vs. GC+aBsg	0.3297			pvalue	Ctrl vs. GC+aBsg	0.2816			pvalue	Ctrl vs. GC+aBsg	0.0618			pvalue	Ctrl vs. GC+aBsg	0.0471			pvalue	Ctrl vs. GC+aBsg	0.6197
pvalue	GC vs. GC+PTH	0.0339			pvalue	GC vs. GC+PTH	0.0333			pvalue	GC vs. GC+PTH	0.0006			pvalue	GC vs. GC+PTH	0.9492			pvalue	GC vs. GC+PTH	0.9085			pvalue	GC vs. GC+PTH	0.1195			pvalue	GC vs. GC+PTH	>0.9999
pvalue	GC vs. GC+aBsg	0.0343			pvalue	GC vs. GC+aBsg	0.0039			pvalue	GC vs. GC+aBsg	0.006			pvalue	GC vs. GC+aBsg	0.0986			pvalue	GC vs. GC+aBsg	<0.0001			pvalue	GC vs. GC+aBsg	0.0035			pvalue	GC vs. GC+aBsg	0.0589
pvalue	GC+PTH vs. GC+aBsg	0.9941			pvalue	GC+PTH vs. GC+aBsg	0.3135			pvalue	GC+PTH vs. GC+aBsg	0.1234			pvalue	GC+PTH vs. GC+aBsg	0.0877			pvalue	GC+PTH vs. GC+aBsg	<0.0001			pvalue	GC+PTH vs. GC+aBsg	0.0941			pvalue	GC+PTH vs. GC+aBsg	0.0589

## Sheet: Figure 7
7a					7b					7c													7d					7e			7f
% BSG+ cells					Trab. BV/TV (%)					BMD g/cm2													BV/TV %					Osteo AR (OD450)			N.Oc/BS (1/mm)
Female Ctrl	Female aBSG	Male Ctrl	Male aBSG		Female Ctrl	Female aBSG	Male Ctrl	Male aBSG			Female IgG						Female aBSG						Female IgG	Female aBSG	Male IgG	Male aBSG		Male IgG	Male aBSG		Female IgG	Female aBSG	Male IgG	Male aBSG
47.7	19.8	8.641	3.121		3.36	5.07	2.74329	9.7035		Day 0	0.03722	0.03386	0.02416	0.03297	0.03653		0.03059	0.03792	0.0201	0.03198	0.03		25.283	30.03	28.207	27.972		0.07	0.085		9.33	17.779	7.81	12.24
39.4	18	10.624	4.631		4.03	3.12	1.64036	7.11259		Day 14	0.03089	0.02376	0.03584	0.03039	0.02703		0.04109	0.04049	0.03782	0.04109	0.03445		22.9	35.71	20.461	33.265		0.075	0.125		5.348	14.947	9.23	15.36
45.6	16.1	7.742	4.421		5.78	6.25	2.28885	6.80546															22.2	38.15	29.787	38.328		0.088	0.097		4.881	11.975	10.46	15.27
					2.7	3.58	1.18774	2.7772			Male IgG						Male aBSG						18.22	28.6	26.122	35.792		0.082	0.152		13.62	25.536
					2.88	2.92	0.84358	2.20533		Day 0	0.03554	0.03178	0.0298	0.03178	0.03178		0.02851	0.03059	0.03287	0.03425	0.03069		23.13	20.6	25.633	26.894		0.083	0.126
Two-tailed student t-test vs ctrl					2.97	5.1	1.31143	3.0701		Day 14	0.03326	0.03069	0.02911	0.03198	0.03198		0.04109	0.03752	0.03168	0.03623	0.03283
pvalue	0.0006		0.0071		1.43	3.15	2.16017	2.66123
					3.31	3.54	3.13416	3.20804															Two-tailed student t-test vs IgG					Two-tailed student t-test vs IgG			Two-tailed student t-test vs IgG
					2.39	4.7	2.8669	4.64182		Two-tailed student t-test vs IgG													pvalue	0.0353	pvalue	0.0459		pvalue	0.0157		pvalue	0.0402	pvalue	0.0161
					1.87	2.33				Female IgG vs. Female aBsg Day0	0.4665
					1.66	3.33				Female IgG vs. Female aBsg Day14	0.0044
					2.46	5.6				Male IgG vs. Male aBsg Day0	0.5956
										Male IgG vs. Male aBsg Day14	0.0403
					Two-tailed student t-test vs ctrl
					pvalue	0.0283		0.0097

## Sheet: Ext Data Fig 1
ED 1b																					ED 1d
Tb.Th	% of Day-0						Tb.N	% of Day-0						Tb.Sp	% of Day-0						Cort.Th	% of Day-0						Cort.Ar	% of Day-0
Placebo 28	GC 28	Placebo 56	GC 56	GC removal	GC+PTH		Placebo 28	GC 28	Placebo 56	GC 56	GC removal	GC+PTH		Placebo 28	GC 28	Placebo 56	GC 56	GC removal	GC+PTH		Placebo 28	GC 28	Placebo 56	GC 56	GC removal	GC+PTH		Placebo 28	GC 28	Placebo 56	GC 56	GC removal	GC+PTH
122.864	87.1212	115.515	82.5602	95.6898	127.988		100.103	67.6283	76.6071	57.5522	62.4109	76.8361		109.645	120.083	121.331	127.508	108.359	118.083		123.346	102.904	109.028	104.364	121.013	113.091		133.79	113.078	116.64	111.578	140.025	129.185
106.182	90.8289	101.911	92.4946	83.0523	126.698		86.1079	32.6472	124.291	46.5591	23.5968	88.833		111.303	151.522	85.3999	129.506	161.661	121.586		123.37	118.73	114.487	87.6926	120.931	117.459		128.774	121.924	128.961	118.665	134.574	122.976
110.304	93.2635	97.9499	99.3607	84.6703	114.977		76.5585	79.6853	112.984	80.5632	81.919	92.0696		109.783	104.774	79.4752	119.702	91.775	126.096		122.817	109.256	110.56	122.221	101.207	145.115		127.343	119.006	132.533	143.593	108.276	153.068
119.284	110.998	104.024	98.0139	75.6846	117.016		98.2708	65.8297	97.0781	84.8627	42.3836	96.2575		125.113	124.2	126.829	118.994	107.349	105.506		129.245	102.802	130.899	121.934	103.171	116.858		139.216	110.808	139.826	140.062	111.293	129.11
116.76	91.46	109.562	87.278	101.044	122.302		123.576	43.6069	115.837	49.7461	125.856	80.1948		95.3264	151.045	92.3798	109.303	81.8798	121.246		127.855	95.6218	135.447	118.798	113.842	112.795		141.357	119.689	138.668	131.338	132.495	121.409
119.543	95.852	110.777	95.8738	88.9096	108.986		118.776	51.4541	108.042	89.9265	49.7947	63.6742		82.6749	130.963	92.0401	110.508	116.869	115.09		131.151	99.36	110.308	119.098	105.324	113.275		151.823	120.091	123.786	138.569	103.147	124.916
110.537	98.8945	120.514		78.0742	110.96		73.6034	47.519	108.099		37.6643	95.5514		110.92	128.677	118.218		131.156	101.193		121.857	95.8448	114.909		109.576	109.036		133.852	104.522	136.353		123.587	122.146
128.778		99.407		89.9034	141.669		99.349		120.971		67.4	108.271		122.184		80.7522		119.338	116.907		137.023					110.851		147.579					120.689
					105.195							86.2491							110.46
Two-tailed student t-test vs placebo							Two-tailed student t-test vs placebo							Two-tailed student t-test vs placebo							Two-tailed student t-test vs placebo							Two-tailed student t-test vs placebo
pvalue	0.0001	pvalue	0.003	0.0002	0.0247		pvalue	0.0004	pvalue	0.001	0.0022	0.009		pvalue	0.0157	pvalue	0.0391	0.1891	0.0429		pvalue	<0.0001	pvalue	0.4269	0.1807	0.9139		pvalue	<0.0001	pvalue	0.9564	0.1783	0.5572

## Sheet: Ext Data Fig 2
ED 2b														ED 2c							ED 2d
MAR	[µm/day]						BFR	[µm3/µm2/day]						Oc.S/BS	[%]						Oc.S/BS	[%]
Placebo 28	GC 28	Placebo 56	GC 56	GC removal	GC+PTH		Placebo 28	GC 28	Placebo 56	GC 56	GC removal	GC+PTH		Placebo 28	GC 28	Placebo 56	GC 56	GC removal	GC+PTH		Placebo 56	GC 56	GC removal	GC+PTH
1.5	0.611111	1.16667	0.5	0.722222	1.55556		0.665886	0.176847	0.56335	0.227371	0.329514	0.896903		3.54873	28.3885	9.59898	17.5967	13.251	18.4172		89.2857	129.464	131.696	100.446
1.27778	0.5	1.22222	0.444444	0.666667	1.16667		0.604613	0.153256	0.335654	0.23375	0.41758	0.817749		5.77593	17.2763	14.4371	14.9828	11.6293	19.0162		109.375	136.161	118.304	118.304
1.22222	0.444444	1.05556	0.444444	0.777778	1.27778		0.483867	0.192411	0.387632	0.212568	0.21882	0.757235		3.92494	18.7312	13.6565	19.0189	16.4172	19.6194		95.9821	127.232	100.446	82.5893
1.44444	0.555556	1	0.555556	0.5	1.22222		0.743331	0.161578	0.511577	0.245745	0.266632	0.582265									120.536	149.554	107.143	87.0536
																					84.8214	133.929	140.625	98.2143
Two-tailed student t-test vs placebo							Two-tailed student t-test vs placebo							Two-tailed student t-test vs placebo
pvalue	<0.0001	pvalue	<0.0001	0.0013	0.1002		pvalue	0.0002	pvalue	0.0062	0.0833	0.0103		pvalue	0.0087	pvalue	0.0722	0.5902	0.0138		Two-tailed student t-test vs placebo
																					pvalue	0.0018	0.084	0.7752

## Sheet: Ext Data Fig 3
ED3b
BCSPs (% of non-hematopoietic cells)
Placebo 28	GC 28	Placebo 56	GC 56	GC removal	GC+PTH
0.74	0.4	0.69	0.91	1.21	0.32
1.4	0.43	0.35	1	1.31	0.44
0.91	0.48	0.68	0.44	1.4	0.32
0.37	0.6	0.54		0.77	0.3
0.53	0.66	0.55		1.31	0.18
1.02	0.48			0.79	0.22
1.34	0.78
1.86
Two-tailed student t-test vs placebo
pvalue	0.0293	pvalue	0.1932	0.0025	0.0039

## Sheet: Ext Data Fig 4
ED 4b					ED 4c					ED 4d															ED 4e						ED 4f			ED 4g
% alive APCs					% CD45+. Myeloid					% Linlow. pHSC					% Linlow. LSK					% Linlow. CLP					% alive SSCs			% alive APCs			% CD45+. Myeloid			% Linlow. pHSC			% Linlow. LSK			% Linlow. CLP
Ctrl	GC	GC+PTH	GC+aBsg		Ctrl	GC	GC+PTH	GC+aBsg		Ctrl	GC	GC+PTH	GC+aBsg		Ctrl	GC	GC+PTH	GC+aBsg		Ctrl	GC	GC+PTH	GC+aBsg		Ctrl	cKO		Ctrl	cKO		Ctrl	cKO		Ctrl	cKO		Ctrl	cKO		Ctrl	cKO
0.97	0.47	0.44	0.17		12.5	51.6	24.9	15		0.00962	0.019	0.033	0.02		0.14	0.19	0.29	0.26		0.17	0.12	0.18	0.24		0.44	1.24		0.28	0.034		47.1	24.2		0.028	0.035		1.14	0.67		0.26	0.54
0.56	0.12	0.54	0.72		13.2	41.8	18	20.4		0.012	0.021	0.034	0.019		0.36	0.18	0.48	0.3		0.3	0.088	0.2	0.28		0.56	0.47		0.18	0.061		28.2	40.2		0.033	0.037		0.77	0.73		0.38	0.55
0.37	0.21	0.13	0.15		16.1	16.2	16.3	13.9		0.025	0.015	0.016	0.017		0.21	0.19	0.2	0.32		0.13	0.16	0.13	0.22		0.87	1.31		0.29	0.00313		46.9	30.4		0.035	0.037		0.85	0.61		0.35	0.39
0.47	0.26	0.24	0.91		12.8	28.3	23.3	19.8		0.016	0.041	0.025	0.018		0.15	0.46	0.28	0.22		0.2	0.18	0.18	0.13
0.24	0.17	0.28	0.6		12	21.4	22.6	16.7		0.021	0.014	0.014	0.015		0.17	0.65	0.2	0.23		0.18	0.2	0.21	0.24		Two-tailed student t-test			Two-tailed student t-test			Two-tailed student t-test			Two-tailed student t-test			Two-tailed student t-test			Two-tailed student t-test
																									pvalue	0.2678		pvalue	0.005		pvalue	0.3071		pvalue	0.1185		pvalue	0.1007		pvalue	0.0607
one-way ANOVA with Fisher-LSD test					one-way ANOVA with Fisher-LSD test					one-way ANOVA with Fisher-LSD test					one-way ANOVA with Fisher-LSD test					one-way ANOVA with Fisher-LSD test
pvalue	Ctrl vs. GC		0.0914		pvalue	Ctrl vs. GC		0.0016		pvalue	Ctrl vs. GC		0.308
pvalue	Ctrl vs. GC+PTH		0.2204		pvalue	Ctrl vs. GC+PTH		0.1343		pvalue	Ctrl vs. GC+PTH		0.145
pvalue	Ctrl vs. GC+aBsg		0.9387		pvalue	Ctrl vs. GC+aBsg		0.443		pvalue	Ctrl vs. GC+aBsg		0.8327
pvalue	GC vs. GC+PTH		0.6098		pvalue	GC vs. GC+PTH		0.0412		pvalue	GC vs. GC+PTH		0.6384
pvalue	GC vs. GC+aBsg		0.1051		pvalue	GC vs. GC+aBsg		0.0083		pvalue	GC vs. GC+aBsg		0.4142
pvalue	GC+PTH vs. GC+aBsg		0.2487		pvalue	GC+PTH vs. GC+aBsg		0.4407		pvalue	GC+PTH vs. GC+aBsg		0.2063

[truncated: 1 more sheets: Ext Data Fig 5]
